# Supplementary material for: Microbiota Composition and Functional Profiling Throughout the Gastrointestinal Tract of Commercial Weaning Piglets
Source: Microorganisms. 2019 Sep 12;7(9):343. doi: 10.3390/microorganisms7090343 (PMC6780805; doi:10.3390/microorganisms7090343)
Supplement: Supplementary file 1 [file microorganisms-07-00343-s001.zip]

Archive with 7 entries (7 files):
- FigureS2.png
- FigureS3.jpg
- FigureS4.jpg
- FigureS5.jpeg
- TableS1.docx
- FigureS1A.jpeg
- FigureS1B.jpeg
